# Supplementary material for: Development and Characterization of a Single Nucleotide Polymorphism Genotyping Panel for Duck Populations
Source: Animals (Basel). 2026 Jun 28;16(13):1995. doi: 10.3390/ani16131995 (PMC13360146; doi:10.3390/ani16131995)
Supplement: Supplementary file 1 [file animals-16-01995-s001.zip]

Archive with 2 entries (2 files):
- animals-4361768-Supplementary_Figures.pptx
- animals-4361768-Supplementary_Tables.xlsx
