# Supplementary material for: Development and Characterization of a Single Nucleotide Polymorphism Genotyping Panel for Duck Populations
Source: Animals (Basel). 2026 Jun 28;16(13):1995. doi: 10.3390/ani16131995 (PMC13360146; doi:10.3390/ani16131995)
Supplement: Supplementary file 1 [file animals-16-01995-s001.zip › animals-4361768-Supplementary_Tables.xlsx]

## Sheet: Supplementary Table S1
Supplementary Table S1. Duck samples and sequencing data used for SNP chip design
No.	Breed	Sample/Run ID	Sex	Sequencing reads	Read length	Sequencing bases	Sequencing depth (X)	Mapping rate (%)	Genome coverage (%)	Mean depth (X)
1	Korean Native Duck	KND001F	Female	342287782	151	51685455082	43.5	99.4	98.3	34.7
2	Korean Native Duck	KND002F	Female	297403260	151	44907892260	37.8	99.5	98.1	30.8
3	Korean Native Duck	KND003F	Female	329942892	151	49821376692	42	99.4	98.5	29.9
4	Korean Native Duck	KND004F	Female	268228072	151	40502438872	34.1	99	98.7	32.8
5	Korean Native Duck	KND005F	Female	332189284	151	50160581884	42.3	99.3	98.6	37.5
6	Korean Native Duck	KND006F	Female	316109810	151	47732581310	40.2	99.4	98.4	32.9
7	Korean Native Duck	KND007F	Female	272818634	151	41195613734	34.7	99.4	98	28.9
8	Korean Native Duck	KND008F	Female	315053466	151	47573073366	40.1	99.2	98.4	37.2
9	Korean Native Duck	KND009F	Female	324170932	151	48949810732	41.2	99.4	98.1	34.9
10	Korean Native Duck	KND010F	Female	281309540	151	42477740540	35.8	99.5	98.1	29.4
11	Korean Native Duck	KND011F	Female	302304144	151	45647925744	38.5	99.4	98.5	30.7
12	Korean Native Duck	KND012F	Female	309485382	151	46732292682	39.4	99.4	98.2	33.6
13	Korean Native Duck	KND013F	Female	316717120	151	47824285120	40.3	99.4	98.6	32.8
14	Korean Native Duck	KND014F	Female	293029548	151	44247461748	37.3	99.4	98.5	29.4
15	Korean Native Duck	KND015F	Female	302419164	151	45665293764	38.5	99.4	98.3	31.5
16	Korean Native Duck	KND016F	Female	308706438	151	46614672138	39.3	99.4	98.6	33.5
17	Korean Native Duck	KND017F	Female	343317904	151	51841003504	43.7	99.4	98.4	33.7
18	Korean Native Duck	KND018F	Female	303456102	151	45821871402	38.6	99.3	98.4	29.3
19	Korean Native Duck	KND019F	Female	265690494	151	40119264594	33.8	98.7	97.9	31.9
20	Korean Native Duck	KND020F	Female	340586024	151	51428489624	43.3	99.5	98.4	34.4
21	Korean Native Duck	KND021M	Male	282889300	151	42716284300	36	99.4	98.2	25.5
22	Korean Native Duck	KND022M	Male	338887742	151	51172049042	43.1	99.4	98.6	35.7
23	Korean Native Duck	KND023M	Male	337909478	151	51024331178	43	99.4	98.5	35.6
24	Korean Native Duck	KND024M	Male	325783950	151	49193376450	41.4	99.3	98.6	35.6
25	Korean Native Duck	KND025M	Male	341839986	151	51617837886	43.5	99.3	98.5	36
26	Korean Native Duck	KND026M	Male	285161650	151	43059409150	36.3	98	98.3	40.5
27	Korean Native Duck	KND027M	Male	328257188	151	49566835388	41.8	99.3	98.5	32.3
28	Korean Native Duck	KND028M	Male	318653520	151	48116681520	40.5	99.3	98.4	31.9
29	Korean Native Duck	KND029M	Male	337770644	151	51003367244	43	99.4	98.6	35.2
30	Korean Native Duck	KND030M	Male	329730972	151	49789376772	41.9	99.4	98.5	33.9
31	Korean Native Duck	KND031M	Male	317279298	151	47909173998	40.4	99.1	98.6	39.7
32	Korean Native Duck	KND032M	Male	315537276	151	47646128676	40.1	98.8	98.3	36.4
33	Korean Native Duck	KND033M	Male	266506962	151	40242551262	33.9	98.6	98.1	34.2
34	Korean Native Duck	KND034M	Male	321328864	151	48520658464	40.9	99.2	98.4	37
35	Korean Native Duck	KND035M	Male	337939904	151	51028925504	43	99.4	98.3	33.4
36	Korean Native Duck	KND036M	Male	337016942	151	50889558242	42.9	99.4	98.5	35.8
37	Korean Native Duck	KND037M	Male	340131694	151	51359885794	43.3	98.6	98.7	47.3
38	Korean Native Duck	KND038M	Male	324518078	151	49002229778	41.3	98.5	98.5	38.6
39	Korean Native Duck	KND039M	Male	315877826	151	47697551726	40.2	99.4	98.5	31.1
40	Korean Native Duck	KND040M	Male	328362342	151	49582713642	41.8	99.3	98.5	33.6
41	Korean Native Duck	KND041N	Unknown	289099824	151	43654073424	36.8	99.4	96.3	29.3
42	Korean Native Duck	KND042N	Unknown	264248820	151	39901571820	33.6	99.4	96.4	26.9
43	Korean Native Duck	KND043N	Unknown	290906196	151	43926835596	37	99.4	98.1	31.1
44	Korean Native Duck	KND044N	Unknown	276897452	151	41811515252	35.2	99.4	99.5	26.6
45	Pekin Duck	PKD001N	Unknown	315415110	151	47627681610	40.1	99.4	98.6	33.5
46	Pekin Duck	PKD002N	Unknown	327886508	151	49510862708	41.7	99.3	98.6	34.8
47	Pekin Duck	PKD003N	Unknown	332239080	151	50168101080	42.3	99.3	98.6	39.4
48	Pekin Duck	PKD004N	Unknown	304756980	151	46018303980	38.8	99	98.4	35.9
49	Pekin Duck	PKD005N	Unknown	327742838	151	49489168538	41.7	99	98.6	39
50	Pekin Duck	PKD006N	Unknown	298867226	151	45128951126	38	99.2	98.1	34.2
51	Pekin Duck	PKD007N	Unknown	270106104	151	40786021704	34.4	99.4	98	28.9
52	Pekin Duck	PKD008N	Unknown	291355532	151	43994685332	37.1	99	98.7	33.1
53	Pekin Duck	PKD009N	Unknown	274319882	151	41422302182	34.9	99	98.6	31.9
54	Pekin Duck	PKD010N	Unknown	313321582	151	47311558882	39.9	99.4	98.2	36
55	Shanma Duck	SRR22137882	Female	164949998	150	24742499700	20.9	99.4	96.5	12.7
56	Shanma Duck	SRR22137883	Female	174898434	150	26234765100	22.1	99.4	96.9	14.1
57	Shanma Duck	SRR22137884	Female	160816616	150	24122492400	20.3	99.3	96.2	12.7
58	Shanma Duck	SRR22137885	Female	163775460	150	24566319000	20.7	99.4	96.3	12.3
59	Shanma Duck	SRR22137886	Female	182979032	150	27446854800	23.1	90.8	96.3	12.8
60	Shanma Duck	SRR22137887	Male	173002750	150	25950412500	21.9	91.6	96.9	12.6
61	Shanma Duck	SRR22137888	Male	185824012	150	27873601800	23.5	91.6	96.5	13.1
62	Shanma Duck	SRR22137889	Male	198044906	150	29706735900	25	90.1	96.9	14.1
63	Shanma Duck	SRR22137890	Male	195142914	150	29271437100	24.7	90.7	96.8	13.9
64	Shanma Duck	SRR22137891	Male	198128518	150	29719277700	25.1	87.3	96.9	13.4
65	Shaoxing Duck	SRR22137893	Female	212771386	150	31915707900	26.9	87.3	96.4	14.7
66	Shaoxing Duck	SRR22137894	Female	156304222	150	23445633300	19.8	99.5	95.2	11.9
67	Shaoxing Duck	SRR22137895	Female	157076224	150	23561433600	19.9	99.4	95.9	12.6
68	Shaoxing Duck	SRR22137896	Female	167912642	150	25186896300	21.2	99.4	95.9	12.9
69	Shaoxing Duck	SRR22137897	Female	171532264	150	25729839600	21.7	99.4	96.2	14
70	Shaoxing Duck	SRR22137898	Male	155860686	150	23379102900	19.7	99.4	95.9	12.1
71	Shaoxing Duck	SRR22137899	Male	175373372	150	26306005800	22.2	99.4	96.3	13.7
72	Shaoxing Duck	SRR22137900	Male	172214008	150	25832101200	21.8	99.4	95.4	12.5
73	Shaoxing Duck	SRR22137901	Male	162299300	150	24344895000	20.5	99.4	96.3	13.2
74	Shaoxing Duck	SRR22137902	Male	164165204	150	24624780600	20.8	99.4	96.7	13.7

## Sheet: Supplementary Table S2
Supplementary Table S2. Candidate duck genomes for SNP chip design
Assembly Name	ZJU1.0	duckbase.refseq.v4	CAU_Pekin_2.0	CAU_Laying_1.0
Assembly Accession	GCF_015476345.1	GCA_900411745.1	GCA_017639285.1	GCA_017639305.1
Assembly Level	Chromosome	Chromosome	Scaffold	Scaffold
Total Sequence Length	1188516685	1087903987	1186367508	1217695176
Number of Chromosomes	33	32
Number of Contigs	1660	130433	618	834
Contig N50	5679408	29908	16035322	8556976
Number of Scaffolds	755	32	421	294
Scaffold N50	76269206	74035964	76279691	76919215
GC Percent (%)	42.5	41	42.5	42.5
Sequencing Tech	PacBio RSII; PacBio Sequel	Illumina HiSeq 2000	PacBio Sequel	PacBio Sequel
BioProject	PRJNA636121	PRJEB26619	PRJNA554956	PRJNA554956
BioSample	SAMN15588841	SAMEA4646736	SAMN15573981	SAMN15574011
Release Date	2020-11-23	2020-06-28	2021-03-30	2021-03-30
Gene annotation	Annotated by NCBI	In house	In house	In house

## Sheet: Supplementary Table S3
Supplementary Table S3. QTL associated genes for Duck bead-chip
No.	Chromosome	Start	End	Gene	Description	SNP markers	Reference
1	1	54063849	54073940	SOX10	A transcription factor critical for neural crest cell development and melanocyte differentiation. Mutations are associated with Waardenburg syndrome.	13	https://doi.org/10.3390/ani12233345
2	1	58273320	58332542	IGF1	Insulin-like growth factor 1, which promotes cell growth and development, particularly fetal growth and muscle development.	19	https://doi.org/10.1016/j.psj.2022.101850
3	1	124965384	124988214	LOC101798015	A predicted gene with functions yet to be fully characterized.	16	https://doi.org/10.3389/fgene.2023.1065033
4	1	153797531	153815390	DCT	Dopachrome tautomerase, playing a key role in the melanin synthesis pathway.	14	https://dx.doi.org/10.5713/ajas.17.0298
5	1	188946343	188996426	PARP4	A member of the poly ADP-ribose polymerase family involved in DNA repair and cell death.	18	https://doi.org/10.3389/fgene.2019.00702
6	1	188996386	189012433	CENPJ	A centrosome-associated protein essential for centrosome replication and function during cell division.	10	https://doi.org/10.3389/fgene.2019.00702
7	1	189013175	189059108	RNF17	A RING finger protein involved in protein-protein interactions, critical for germ cell development.	20	https://doi.org/10.3389/fgene.2019.00702
8	1	198239724	198290370	TYR	Tyrosinase, catalyzing the first step in melanin synthesis and contributing to pigmentation of skin, hair, and eyes.	21	https://doi.org/10.1371/journal.pone.0036592
9	2	11359676	11530941	ASAP1	A protein involved in cytoskeletal remodeling and cell migration, also implicated in cancer metastasis.	35	https://doi.org/10.1186/s12864-023-09302-8
10	2	58118693	58131728	MC2R	The adrenocorticotropic hormone receptor, regulating adrenal steroid hormone synthesis and release.	10	https://doi.org/10.3390/genes13071249
11	3	52358789	52529902	ESR1	Estrogen receptor alpha, playing a key role in estrogen signaling and implicated in breast cancer.	26	https://doi.org/10.1016/j.psj.2022.101850
12	4	48232755	48286830	KIT	A receptor tyrosine kinase essential for cell growth and survival, involved in melanocyte and hematopoietic cell development.	24	https://doi.org/10.1371/journal.pone.0036592
13	5	8043849	8077923	ESR2	Estrogen receptor beta, working alongside ESR1 in estrogen signaling.	16	https://doi.org/10.1016/j.psj.2022.101850
14	5	28798326	28814051	IGF2	Insulin-like growth factor 2, crucial for fetal growth and cellular differentiation.	10	https://doi.org/10.7717/peerj.4083
15	5	30380075	30382086	SAA2	Serum amyloid A protein, an acute-phase protein produced during inflammation.	12	https://doi.org/10.1073/pnas.93.25.14548
16	5	35291110	35398218	STARD9	A protein involved in spindle assembly and function during cell division.	28	https://doi.org/10.3389/fgene.2023.1065033
17	6	2739138	2779332	IPMK	Inositol phosphate kinase, involved in cell signaling and nuclear functions.	20	https://doi.org/10.3389/fgene.2023.1065033
18	6	26257980	26545104	LOC101798291	A predicted gene with functions yet to be fully characterized.	39	https://doi.org/10.3389/fgene.2019.00702
19	8	6734100	6752671	LHX9	A LIM homeodomain transcription factor critical for gonadal development.	14	https://doi.org/10.1038/s41598-022-15099-5
20	10	6449172	6455252	LOC101805249	A predicted gene with functions yet to be fully characterized.	14	https://doi.org/10.3390/genes13071249
21	12	1343349	1344482	MC1R	Melanocortin 1 receptor, regulating pigmentation in skin and hair, with mutations associated with skin cancer risk.	8	https://doi.org/10.3390/genes14040856
22	12	2173145	2318561	LOC101805103	A predicted gene with functions yet to be fully characterized.	35	https://doi.org/10.3389/fgene.2023.1065033
23	12	2353365	2393073	SLC7A5	An amino acid transporter facilitating the uptake of essential amino acids into cells.	20	https://doi.org/10.3389/fgene.2023.1065033
24	13	5178922	5282692	MITF	A transcription factor crucial for melanocyte survival and differentiation, regulating melanin synthesis genes.	26	https://doi.org/10.3390/genes14040856
25	14	529166	530821	POU4F3	A transcription factor essential for auditory hair cell development and survival, with mutations linked to hearing loss.	10	https://doi.org/10.3390/genes13071249
26	14	6587828	6778901	GRIA1	An ionotropic glutamate receptor subtype involved in excitatory synaptic transmission in the central nervous system.	35	https://doi.org/10.1038/s41598-022-15099-5
27	18	6621794	6637061	DBH	Dopamine beta-hydroxylase, converting dopamine to norepinephrine.	12	https://doi.org/10.1038/s41598-022-15099-5
28	25	7007159	7035751	DRD2	Dopamine D2 receptor, playing a pivotal role in dopamine signaling in the central nervous system.	16	https://doi.org/10.7717/peerj.4083
29	28	74707	111318	IGF2BP1	A protein that binds to insulin-like growth factor 2 mRNA, regulating its stability and translation.	5	https://doi.org/10.1038/s41467-018-04868-4
30	28	6085451	6089943	GH1	Growth hormone 1, essential for body growth and metabolic regulation.	12	https://doi.org/10.1111/j.1601-5223.2013.00016.x
31	Z	12296762	12466453	PRLR	Prolactin receptor, involved in mammary gland development and immune regulation.	5	https://doi.org/10.1016/j.psj.2022.101850
32	Z	28919801	28935189	VLDLR	Very low-density lipoprotein receptor, involved in lipid metabolism and cellular signaling.	16	https://doi.org/10.1016/j.psj.2022.101850
33	Z	33314120	33325459	TYRP1	Tyrosinase-related protein 1, crucial in melanin synthesis processes.	12	https://doi.org/10.1371/journal.pone.0036592

## Sheet: Supplementary Table S4
Supplementary Table S4. SNPs in 33 QTL genes (located in genic region). Each row indicates a SNP located in a locus. The IMPACT field indicates the genetic impact caculated by SnpEff. AF means the allelic frequency of the 74 duck samples.
CHROM	POS	REF	ALT	GENE	IMPACT	AF
1	54065527	C	T	SOX10	LOW	0.284
1	54067079	G	A	SOX10	MODIFIER	0.291
1	54068502	G	T	SOX10	MODIFIER	0.264
1	54070012	C	T	SOX10	MODIFIER	0.223
1	54071140	G	T	SOX10	MODIFIER	0.209
1	54073270	G	A	SOX10	MODIFIER	0.358
1	58275071	A	T	IGF1	MODIFIER	0.216
1	58277723	A	G	IGF1	MODIFIER	0.318
1	58281517	C	T	IGF1	MODIFIER	0.233
1	58284473	C	T	IGF1	MODIFIER	0.527
1	58287007	T	A	IGF1	MODIFIER	0.534
1	58288186	C	G	IGF1	MODIFIER	0.466
1	58290909	T	A	IGF1	MODIFIER	0.243
1	58292175	G	A	IGF1	MODIFIER	0.243
1	58299926	A	C	IGF1	MODIFIER	0.304
1	58302223	A	G	IGF1	MODIFIER	0.25
1	58306792	G	A	IGF1	MODIFIER	0.247
1	58311822	G	A	IGF1	MODIFIER	0.689
1	58318560	A	G	IGF1	MODIFIER	0.253
1	58323728	C	T	IGF1	MODIFIER	0.26
1	58326812	C	G	IGF1	MODIFIER	0.723
1	58328614	T	C	IGF1	MODIFIER	0.445
1	58330226	T	A	IGF1	MODIFIER	0.73
1	124966888	G	T	LOC101798015	MODIFIER	0.372
1	124968489	G	A	LOC101798015	MODIFIER	0.676
1	124970550	A	G	LOC101798015	MODIFIER	0.473
1	124971053	T	C	LOC101798015	MODIFIER	0.25
1	124973460	G	A	LOC101798015	MODIFIER	0.419
1	124977835	G	A	LOC101798015	MODIFIER	0.378
1	124980277	T	C	LOC101798015	LOW	0.216
1	124982577	G	A	LOC101798015	MODIFIER	0.419
1	124985621	G	A	LOC101798015	MODIFIER	0.351
1	124987734	G	A	LOC101798015	MODIFIER	0.216
1	153797560	T	G	DCT	MODIFIER	0.203
1	153801054	T	C	DCT	MODIFIER	0.257
1	153803990	G	A	DCT	LOW	0.324
1	153806349	T	C	DCT	MODIFIER	0.264
1	153807998	C	T	DCT	MODIFIER	0.27
1	153809629	C	G	DCT	MODIFIER	0.324
1	153810880	A	G	DCT	LOW	0.311
1	153812449	A	G	DCT	MODIFIER	0.676
1	153813810	A	C	DCT	MODIFIER	0.561
1	153814766	A	T	DCT	MODIFIER	0.264
1	188946862	C	G	PARP4	MODERATE	0.358
1	188950790	T	C	PARP4	MODIFIER	0.351
1	188952788	T	C	PARP4	MODIFIER	0.277
1	188957230	T	A	PARP4	MODIFIER	0.358
1	188960593	T	C	PARP4	MODIFIER	0.277
1	188961277	G	A	PARP4	MODIFIER	0.635
1	188965265	A	G	PARP4	MODIFIER	0.277
1	188967481	T	C	PARP4	MODIFIER	0.277
1	188971236	C	T	PARP4	MODERATE	0.236
1	188974789	C	T	PARP4	MODIFIER	0.392
1	188975717	A	G	PARP4	MODIFIER	0.392
1	188978722	C	T	PARP4	MODIFIER	0.392
1	188980952	C	T	PARP4	MODIFIER	0.392
1	188984057	G	A	PARP4	MODIFIER	0.477
1	188986150	A	C	PARP4	MODIFIER	0.372
1	188991375	T	A	PARP4	MODERATE	0.372
1	188994547	T	C	PARP4	MODIFIER	0.236
1	188995818	T	C	PARP4	MODIFIER	0.236
1	188997533	G	A	CENPJ	MODERATE	0.372
1	188999052	C	T	CENPJ	MODIFIER	0.412
1	189001221	G	A	CENPJ	MODIFIER	0.419
1	189002650	A	G	CENPJ	MODIFIER	0.304
1	189004876	A	G	CENPJ	MODIFIER	0.392
1	189008364	G	A	CENPJ	MODERATE	0.405
1	189009615	G	A	CENPJ	MODIFIER	0.291
1	189010516	C	T	CENPJ	MODIFIER	0.405
1	189011741	T	C	CENPJ	MODIFIER	0.284
1	189013456	A	G	RNF17	MODIFIER	0.297
1	189014924	C	T	RNF17	MODIFIER	0.405
1	189017551	A	G	RNF17	MODIFIER	0.257
1	189018892	G	A	RNF17	MODIFIER	0.372
1	189022724	C	T	RNF17	LOW	0.315
1	189026144	C	T	RNF17	MODIFIER	0.581
1	189029418	T	C	RNF17	MODERATE	0.25
1	189031730	G	A	RNF17	MODIFIER	0.432
1	189032953	A	G	RNF17	MODIFIER	0.405
1	189034172	T	C	RNF17	MODIFIER	0.257
1	189036361	T	G	RNF17	MODIFIER	0.418
1	189042684	T	C	RNF17	MODIFIER	0.507
1	189044001	G	A	RNF17	MODIFIER	0.514
1	189045300	A	G	RNF17	MODIFIER	0.486
1	189046870	T	C	RNF17	MODIFIER	0.264
1	189048685	C	A	RNF17	MODIFIER	0.27
1	189052120	T	C	RNF17	MODIFIER	0.405
1	189054893	C	T	RNF17	MODERATE	0.432
1	198242160	G	A	TYR	MODIFIER	0.203
1	198243022	T	C	TYR	MODIFIER	0.345
1	198246504	C	T	TYR	MODIFIER	0.432
1	198247603	C	A	TYR	MODIFIER	0.655
1	198249040	A	G	TYR	MODIFIER	0.318
1	198250509	T	C	TYR	MODIFIER	0.324
1	198253699	C	T	TYR	MODIFIER	0.223
1	198257496	C	A	TYR	MODIFIER	0.743
1	198258934	T	G	TYR	MODIFIER	0.338
1	198264149	G	A	TYR	MODIFIER	0.25
1	198265922	C	A	TYR	MODIFIER	0.25
1	198275792	C	T	TYR	MODIFIER	0.345
1	198278628	A	G	TYR	MODIFIER	0.655
1	198281021	A	C	TYR	MODIFIER	0.493
1	198282338	C	T	TYR	MODIFIER	0.243
1	198284211	G	A	TYR	MODIFIER	0.588
1	198287561	A	G	TYR	MODIFIER	0.5
2	11360805	C	T	ASAP1	MODIFIER	0.324
2	11375280	T	G	ASAP1	MODIFIER	0.561
2	11379312	A	T	ASAP1	MODIFIER	0.209
2	11380949	T	C	ASAP1	MODIFIER	0.297
2	11394570	A	G	ASAP1	MODIFIER	0.216
2	11404821	C	T	ASAP1	MODIFIER	0.209
2	11409019	A	G	ASAP1	MODIFIER	0.264
2	11414792	G	C	ASAP1	MODIFIER	0.5
2	11417111	C	T	ASAP1	MODIFIER	0.5
2	11421150	A	G	ASAP1	MODIFIER	0.432
2	11427159	T	C	ASAP1	MODIFIER	0.473
2	11429405	T	C	ASAP1	MODIFIER	0.797
2	11432263	C	T	ASAP1	MODIFIER	0.216
2	11434929	G	T	ASAP1	MODIFIER	0.581
2	11451683	G	C	ASAP1	MODIFIER	0.356
2	11453303	G	C	ASAP1	MODIFIER	0.23
2	11462980	T	C	ASAP1	LOW	0.345
2	11468274	T	A	ASAP1	MODIFIER	0.399
2	11469752	T	C	ASAP1	MODIFIER	0.601
2	11472714	A	G	ASAP1	MODIFIER	0.561
2	11478314	T	A	ASAP1	MODIFIER	0.412
2	11481984	A	G	ASAP1	MODIFIER	0.797
2	11483721	G	C	ASAP1	MODIFIER	0.797
2	11491557	T	C	ASAP1	MODIFIER	0.216
2	11497517	A	G	ASAP1	MODIFIER	0.203
2	11501919	G	C	ASAP1	MODIFIER	0.372
2	11506903	G	A	ASAP1	MODIFIER	0.662
2	11508224	T	C	ASAP1	MODIFIER	0.581
2	11513493	A	G	ASAP1	MODIFIER	0.676
2	11514636	G	A	ASAP1	MODIFIER	0.574
2	11521615	C	T	ASAP1	MODIFIER	0.216
2	11524311	A	G	ASAP1	MODIFIER	0.324
2	11525396	A	G	ASAP1	MODIFIER	0.236
2	11527809	G	A	ASAP1	MODIFIER	0.581
2	58119788	G	T	MC2R	MODIFIER	0.351
2	58121077	A	G	MC2R	MODIFIER	0.284
2	58122102	C	G	MC2R	MODIFIER	0.243
2	58124156	C	T	MC2R	MODIFIER	0.385
2	58128112	A	G	MC2R	MODIFIER	0.39
2	58131170	A	G	MC2R	MODIFIER	0.243
3	52373845	G	A	ESR1	MODIFIER	0.459
3	52379691	G	A	ESR1	MODIFIER	0.534
3	52388938	T	C	ESR1	MODIFIER	0.453
3	52396200	A	C	ESR1	MODIFIER	0.349
3	52397782	T	A	ESR1	MODIFIER	0.356
3	52405847	C	T	ESR1	MODIFIER	0.453
3	52408367	C	A	ESR1	MODIFIER	0.452
3	52419149	G	C	ESR1	MODIFIER	0.453
3	52427821	T	C	ESR1	MODIFIER	0.514
3	52432807	G	T	ESR1	MODIFIER	0.452
3	52445949	C	T	ESR1	MODIFIER	0.514
3	52449421	G	C	ESR1	MODIFIER	0.75
3	52455153	T	C	ESR1	MODIFIER	0.662
3	52457634	A	G	ESR1	MODIFIER	0.642
3	52466048	A	G	ESR1	MODIFIER	0.788
3	52479069	T	C	ESR1	MODIFIER	0.27
3	52483475	A	G	ESR1	MODIFIER	0.473
3	52494829	G	T	ESR1	MODIFIER	0.404
3	52503814	A	G	ESR1	MODIFIER	0.709
3	52507771	C	T	ESR1	MODIFIER	0.542
3	52513651	T	C	ESR1	MODIFIER	0.696
3	52515164	C	A	ESR1	MODIFIER	0.582
3	52516566	C	T	ESR1	MODIFIER	0.331
3	52518510	C	T	ESR1	MODIFIER	0.399
3	52521701	A	C	ESR1	MODIFIER	0.405
4	48234288	T	C	KIT	MODIFIER	0.324
4	48239823	G	C	KIT	MODIFIER	0.336
4	48241935	A	G	KIT	MODIFIER	0.324
4	48244528	C	T	KIT	MODIFIER	0.264
4	48245906	A	G	KIT	MODIFIER	0.318
4	48250913	C	G	KIT	MODIFIER	0.313
4	48253806	G	A	KIT	MODIFIER	0.318
4	48256224	C	T	KIT	MODIFIER	0.291
4	48258227	C	T	KIT	MODIFIER	0.297
4	48259066	A	T	KIT	MODIFIER	0.318
4	48262178	C	T	KIT	MODIFIER	0.297
4	48266525	T	C	KIT	MODIFIER	0.297
4	48268582	A	G	KIT	MODIFIER	0.297
4	48270328	G	A	KIT	MODIFIER	0.297
4	48272892	C	A	KIT	MODIFIER	0.318
4	48275381	T	G	KIT	MODIFIER	0.318
4	48276152	C	T	KIT	MODIFIER	0.297
4	48278585	A	T	KIT	MODIFIER	0.318
4	48281957	G	A	KIT	MODIFIER	0.297
4	48285236	C	T	KIT	MODIFIER	0.297
5	8044306	G	A	ESR2	MODIFIER	0.595
5	8046228	C	T	ESR2	MODIFIER	0.581
5	8047187	C	T	ESR2	MODIFIER	0.581
5	8048594	G	C	ESR2	LOW	0.311
5	8054523	G	A	ESR2	MODIFIER	0.419
5	8056539	G	A	ESR2	MODIFIER	0.446
5	8058102	G	T	ESR2	MODIFIER	0.291
5	8059525	A	G	ESR2	MODIFIER	0.291
5	8062948	C	T	ESR2	MODIFIER	0.324
5	8064677	G	A	ESR2	MODIFIER	0.48
5	8067780	A	G	ESR2	MODIFIER	0.277
5	8069381	T	G	ESR2	MODIFIER	0.297
5	8073343	T	C	ESR2	MODIFIER	0.27
5	8075769	A	G	ESR2	MODIFIER	0.676
5	28801975	T	G	IGF2	MODIFIER	0.324
5	28803690	C	T	IGF2	MODIFIER	0.264
5	28806688	T	C	IGF2	MODIFIER	0.264
5	28809093	A	G	IGF2	MODIFIER	0.338
5	28811998	C	G	IGF2	MODIFIER	0.358
5	30380369	C	T	SAA2	MODIFIER	0.25
5	30381121	C	T	SAA2	MODIFIER	0.716
5	30381552	C	T	SAA2	MODIFIER	0.595
5	35292154	T	C	STARD9	MODIFIER	0.588
5	35293862	C	T	STARD9	MODIFIER	0.311
5	35296339	C	T	STARD9	MODIFIER	0.311
5	35300414	G	T	STARD9	MODIFIER	0.601
5	35305877	C	T	STARD9	MODIFIER	0.311
5	35308532	G	T	STARD9	MODIFIER	0.77
5	35317607	T	C	STARD9	MODIFIER	0.603
5	35324264	C	T	STARD9	MODIFIER	0.723
5	35326213	A	G	STARD9	MODIFIER	0.644
5	35329621	G	A	STARD9	MODIFIER	0.719
5	35336092	T	C	STARD9	MODIFIER	0.689
5	35338916	T	C	STARD9	MODIFIER	0.27
5	35340237	A	G	STARD9	MODIFIER	0.257
5	35344000	C	T	STARD9	MODIFIER	0.419
5	35345737	A	G	STARD9	MODIFIER	0.267
5	35346828	C	T	STARD9	MODIFIER	0.267
5	35351306	A	G	STARD9	MODIFIER	0.277
5	35353732	T	C	STARD9	MODIFIER	0.392
5	35358613	A	G	STARD9	MODIFIER	0.392
5	35363798	A	G	STARD9	MODIFIER	0.77
5	35369176	A	G	STARD9	MODIFIER	0.662
5	35379409	A	G	STARD9	MODERATE	0.342
5	35383416	G	A	STARD9	LOW	0.399
5	35384657	C	T	STARD9	MODERATE	0.404
5	35394693	A	G	STARD9	MODIFIER	0.664
5	35396110	C	T	STARD9	MODIFIER	0.709
5	35397299	A	G	STARD9	MODIFIER	0.264
6	2739969	T	C	IPMK	MODIFIER	0.453
6	2742181	G	A	IPMK	MODIFIER	0.236
6	2744353	G	A	IPMK	LOW	0.264
6	2745628	C	T	IPMK	MODIFIER	0.324
6	2748438	G	A	IPMK	MODIFIER	0.378
6	2749024	C	T	IPMK	MODIFIER	0.554
6	2753304	G	A	IPMK	MODIFIER	0.311
6	2756182	C	T	IPMK	MODIFIER	0.385
6	2759913	G	A	IPMK	MODIFIER	0.223
6	2761980	A	T	IPMK	MODIFIER	0.615
6	2764617	C	T	IPMK	MODIFIER	0.345
6	2765942	G	T	IPMK	MODIFIER	0.412
6	2769151	C	T	IPMK	MODIFIER	0.297
6	2770441	A	T	IPMK	MODIFIER	0.338
6	2771861	A	G	IPMK	MODIFIER	0.73
6	26285477	C	T	LOC101798291	MODIFIER	0.233
6	26291005	T	C	LOC101798291	MODIFIER	0.439
6	26292712	T	C	LOC101798291	MODIFIER	0.384
6	26304950	G	A	LOC101798291	MODIFIER	0.615
6	26308673	T	A	LOC101798291	MODIFIER	0.212
6	26313868	G	T	LOC101798291	MODIFIER	0.203
6	26320874	C	T	LOC101798291	MODIFIER	0.253
6	26326081	G	A	LOC101798291	MODIFIER	0.257
6	26333121	A	G	LOC101798291	MODIFIER	0.243
6	26343488	G	A	LOC101798291	MODIFIER	0.366
6	26349574	A	G	LOC101798291	MODIFIER	0.247
6	26359044	C	G	LOC101798291	MODIFIER	0.611
6	26364469	G	A	LOC101798291	MODIFIER	0.363
6	26373028	C	T	LOC101798291	MODIFIER	0.389
6	26378659	A	G	LOC101798291	MODIFIER	0.308
6	26399149	G	C	LOC101798291	MODIFIER	0.486
6	26406097	A	C	LOC101798291	MODIFIER	0.595
6	26407404	T	G	LOC101798291	MODIFIER	0.438
6	26415519	T	C	LOC101798291	MODIFIER	0.358
6	26428767	T	C	LOC101798291	MODIFIER	0.569
6	26433464	G	A	LOC101798291	MODIFIER	0.597
6	26440506	G	A	LOC101798291	MODIFIER	0.601
6	26443531	A	G	LOC101798291	MODIFIER	0.23
6	26469917	T	C	LOC101798291	MODIFIER	0.61
6	26479262	T	C	LOC101798291	MODIFIER	0.264
6	26481139	C	T	LOC101798291	MODIFIER	0.236
6	26484761	G	A	LOC101798291	MODIFIER	0.219
6	26486004	T	C	LOC101798291	MODIFIER	0.212
6	26493190	G	A	LOC101798291	MODIFIER	0.236
6	26495445	G	A	LOC101798291	MODIFIER	0.603
6	26517118	T	C	LOC101798291	MODIFIER	0.277
6	26519392	G	A	LOC101798291	MODIFIER	0.426
6	26522221	A	G	LOC101798291	MODIFIER	0.439
6	26525033	G	A	LOC101798291	MODIFIER	0.392
6	26527401	A	G	LOC101798291	MODIFIER	0.426
6	26530004	T	C	LOC101798291	MODIFIER	0.426
6	26538671	A	G	LOC101798291	MODIFIER	0.223
8	6737385	T	C	LHX9	MODIFIER	0.372
8	6738991	A	G	LHX9	MODIFIER	0.392
8	6740553	C	T	LHX9	MODIFIER	0.459
8	6740812	G	A	LHX9	MODIFIER	0.568
8	6741442	A	C	LHX9	MODIFIER	0.351
8	6743239	C	T	LHX9	MODIFIER	0.25
8	6744657	G	C	LHX9	MODIFIER	0.257
8	6746715	T	C	LHX9	MODIFIER	0.701
8	6748598	T	C	LHX9	MODIFIER	0.291
8	6750279	T	C	LHX9	MODIFIER	0.288
8	6751537	G	A	LHX9	MODIFIER	0.203
8	6752644	T	C	LHX9	MODIFIER	0.257
10	6449376	G	A	LOC101805249	MODIFIER	0.365
10	6450230	G	A	LOC101805249	MODIFIER	0.257
10	6451010	A	G	LOC101805249	MODIFIER	0.73
10	6451826	C	G	LOC101805249	MODIFIER	0.635
10	6452495	C	G	LOC101805249	LOW	0.324
10	6452881	C	G	LOC101805249	MODIFIER	0.297
10	6453342	C	T	LOC101805249	MODIFIER	0.236
10	6453845	G	A	LOC101805249	MODIFIER	0.216
10	6454447	G	A	LOC101805249	MODIFIER	0.473
10	6454983	T	C	LOC101805249	LOW	0.703
12	1343776	G	A	MC1R	MODERATE	0.392
12	1344016	C	T	MC1R	MODERATE	0.338
12	2174990	G	C	LOC101805103	MODIFIER	0.48
12	2178966	C	T	LOC101805103	MODIFIER	0.392
12	2182224	C	G	LOC101805103	MODIFIER	0.216
12	2187184	A	G	LOC101805103	MODIFIER	0.399
12	2195734	C	T	LOC101805103	MODIFIER	0.446
12	2198320	G	A	LOC101805103	MODIFIER	0.257
12	2202790	C	T	LOC101805103	MODIFIER	0.216
12	2212921	C	T	LOC101805103	MODIFIER	0.561
12	2232085	G	A	LOC101805103	MODIFIER	0.236
12	2236884	G	A	LOC101805103	MODIFIER	0.236
12	2241735	C	T	LOC101805103	MODIFIER	0.243
12	2245954	T	C	LOC101805103	MODIFIER	0.345
12	2247756	G	A	LOC101805103	MODIFIER	0.466
12	2248969	G	A	LOC101805103	MODIFIER	0.324
12	2252039	T	C	LOC101805103	MODIFIER	0.216
12	2254678	C	A	LOC101805103	MODIFIER	0.291
12	2259364	C	T	LOC101805103	MODIFIER	0.547
12	2260773	G	A	LOC101805103	MODIFIER	0.291
12	2262137	C	T	LOC101805103	MODIFIER	0.582
12	2268644	A	G	LOC101805103	MODIFIER	0.243
12	2277219	C	T	LOC101805103	MODIFIER	0.257
12	2279212	C	T	LOC101805103	MODIFIER	0.25
12	2281095	G	A	LOC101805103	MODIFIER	0.426
12	2284520	T	C	LOC101805103	MODIFIER	0.236
12	2287685	G	A	LOC101805103	MODIFIER	0.419
12	2289244	C	G	LOC101805103	MODIFIER	0.223
12	2293641	C	T	LOC101805103	MODIFIER	0.203
12	2301773	G	A	LOC101805103	MODIFIER	0.318
12	2314440	C	G	LOC101805103	MODIFIER	0.203
12	2316128	G	A	LOC101805103	MODIFIER	0.432
12	2354124	C	T	SLC7A5	MODIFIER	0.264
12	2357064	C	T	SLC7A5	MODIFIER	0.209
12	2357852	G	A	SLC7A5	MODIFIER	0.223
12	2360734	G	T	SLC7A5	MODIFIER	0.527
12	2361880	G	A	SLC7A5	MODIFIER	0.304
12	2364726	A	G	SLC7A5	MODIFIER	0.541
12	2365886	C	G	SLC7A5	MODIFIER	0.291
12	2372041	A	G	SLC7A5	MODIFIER	0.25
12	2373005	C	A	SLC7A5	MODIFIER	0.358
12	2375056	G	A	SLC7A5	MODIFIER	0.216
12	2377704	A	G	SLC7A5	MODIFIER	0.304
12	2380166	C	T	SLC7A5	MODIFIER	0.209
12	2383047	A	C	SLC7A5	MODIFIER	0.25
12	2384816	T	C	SLC7A5	MODIFIER	0.216
12	2388632	G	C	SLC7A5	MODIFIER	0.311
12	2390686	C	T	SLC7A5	MODIFIER	0.23
13	5183856	G	A	MITF	MODIFIER	0.426
13	5186656	C	T	MITF	MODIFIER	0.75
13	5198532	C	T	MITF	MODIFIER	0.243
13	5201928	A	G	MITF	MODIFIER	0.233
13	5204347	A	G	MITF	MODIFIER	0.656
13	5210724	G	C	MITF	MODIFIER	0.243
13	5212676	A	G	MITF	MODIFIER	0.243
13	5225291	C	T	MITF	MODIFIER	0.466
13	5226963	A	G	MITF	MODIFIER	0.635
13	5228454	A	G	MITF	MODIFIER	0.318
13	5233593	G	A	MITF	MODIFIER	0.223
13	5235078	A	G	MITF	MODIFIER	0.236
13	5237623	G	C	MITF	MODIFIER	0.453
13	5239097	A	G	MITF	MODIFIER	0.223
13	5242344	C	T	MITF	MODIFIER	0.223
13	5244842	G	A	MITF	MODIFIER	0.399
13	5249476	T	C	MITF	MODIFIER	0.649
13	5251458	G	A	MITF	MODIFIER	0.216
13	5263993	C	T	MITF	MODIFIER	0.243
13	5267675	C	T	MITF	MODIFIER	0.345
13	5270308	A	G	MITF	MODIFIER	0.304
13	5272218	C	A	MITF	MODIFIER	0.345
13	5274252	T	C	MITF	MODIFIER	0.432
13	5277389	A	G	MITF	MODIFIER	0.318
13	5279120	A	T	MITF	MODIFIER	0.655
13	5280503	A	G	MITF	MODIFIER	0.223
14	6590486	T	C	GRIA1	MODIFIER	0.662
14	6594409	C	T	GRIA1	MODIFIER	0.25
14	6600410	G	A	GRIA1	MODIFIER	0.644
14	6602390	C	T	GRIA1	MODIFIER	0.788
14	6603900	G	A	GRIA1	MODIFIER	0.397
14	6606319	C	T	GRIA1	MODIFIER	0.257
14	6620054	C	T	GRIA1	MODIFIER	0.608
14	6623672	G	A	GRIA1	MODIFIER	0.365
14	6624956	T	A	GRIA1	MODIFIER	0.73
14	6642921	T	C	GRIA1	MODIFIER	0.662
14	6644955	A	T	GRIA1	MODIFIER	0.682
14	6648150	T	C	GRIA1	MODIFIER	0.216
14	6651310	C	T	GRIA1	MODIFIER	0.324
14	6656407	C	T	GRIA1	MODIFIER	0.392
14	6661992	A	G	GRIA1	MODIFIER	0.649
14	6663907	T	G	GRIA1	MODIFIER	0.203
14	6670010	T	C	GRIA1	MODIFIER	0.324
14	6671010	T	C	GRIA1	MODIFIER	0.236
14	6674145	A	T	GRIA1	MODIFIER	0.27
14	6682387	A	G	GRIA1	MODIFIER	0.615
14	6685105	A	T	GRIA1	MODIFIER	0.284
14	6696089	G	A	GRIA1	MODIFIER	0.23
14	6709453	T	C	GRIA1	MODIFIER	0.453
14	6712530	G	A	GRIA1	MODIFIER	0.297
14	6717326	C	T	GRIA1	MODIFIER	0.277
14	6735225	T	G	GRIA1	MODIFIER	0.27
14	6748889	A	G	GRIA1	MODIFIER	0.52
14	6758195	T	C	GRIA1	MODIFIER	0.378
14	6759594	A	G	GRIA1	MODIFIER	0.514
14	6762179	T	C	GRIA1	MODIFIER	0.311
14	6764172	A	G	GRIA1	MODIFIER	0.216
14	6768271	G	T	GRIA1	MODIFIER	0.358
14	6769860	G	T	GRIA1	MODIFIER	0.209
18	6623171	G	C	DBH	MODIFIER	0.216
18	6627091	C	T	DBH	MODIFIER	0.261
18	6631591	T	C	DBH	MODIFIER	0.304
18	6633255	C	T	DBH	MODIFIER	0.243
18	6634925	G	T	DBH	MODIFIER	0.324
18	6636702	A	G	DBH	LOW	0.432
25	7009777	G	T	DRD2	MODIFIER	0.554
25	7012741	T	C	DRD2	MODIFIER	0.52
25	7014687	T	C	DRD2	MODIFIER	0.473
25	7017385	A	C	DRD2	MODIFIER	0.432
25	7018390	A	G	DRD2	MODIFIER	0.399
25	7020215	A	G	DRD2	MODIFIER	0.392
25	7021552	G	A	DRD2	MODIFIER	0.399
25	7024791	C	T	DRD2	MODIFIER	0.382
25	7026846	A	G	DRD2	MODIFIER	0.331
25	7030614	T	C	DRD2	LOW	0.324
25	7032578	T	C	DRD2	LOW	0.257
25	7034137	C	A	DRD2	MODIFIER	0.743
25	7035573	C	T	DRD2	MODIFIER	0.236
28	75180	G	A	IGF2BP1	MODIFIER	0.216
28	92593	A	G	IGF2BP1	MODIFIER	0.223
28	103210	T	C	IGF2BP1	MODIFIER	0.216
28	103609	A	C	IGF2BP1	MODIFIER	0.223
28	6086098	C	T	GH1	MODIFIER	0.48
28	6086971	A	G	GH1	LOW	0.615
28	6087591	G	A	GH1	MODIFIER	0.27
28	6088591	A	G	GH1	MODIFIER	0.27
Z	12306115	G	A	PRLR	MODIFIER	0.467
Z	12439734	T	C	PRLR	MODIFIER	0.517
Z	12456346	C	T	PRLR	MODIFIER	0.417
Z	12456348	G	A	PRLR	MODIFIER	0.417
Z	12461880	G	A	PRLR	MODIFIER	0.45
Z	28921310	G	A	VLDLR	MODIFIER	0.233
Z	28922865	C	T	VLDLR	MODIFIER	0.35
Z	28924098	G	A	VLDLR	MODIFIER	0.35
Z	28925485	A	G	VLDLR	MODIFIER	0.267
Z	28926634	A	C	VLDLR	MODIFIER	0.35
Z	28928316	T	A	VLDLR	MODIFIER	0.267
Z	28929360	G	A	VLDLR	MODIFIER	0.35
Z	28931135	A	G	VLDLR	LOW	0.267
Z	28932275	A	G	VLDLR	MODIFIER	0.367
Z	28933354	A	G	VLDLR	MODIFIER	0.333
Z	28934498	C	T	VLDLR	MODIFIER	0.367
Z	33314283	A	G	TYRP1	LOW	0.276
Z	33315329	A	T	TYRP1	MODIFIER	0.283
Z	33315806	T	G	TYRP1	MODIFIER	0.283
Z	33316767	A	G	TYRP1	MODIFIER	0.283
Z	33318625	G	A	TYRP1	MODIFIER	0.276
Z	33319301	T	C	TYRP1	MODIFIER	0.317
Z	33319876	G	A	TYRP1	MODERATE	0.283
Z	33321311	T	C	TYRP1	MODIFIER	0.267

## Sheet: Supplementary Table S5
Supplementary Table S5. SNP counts by BIOTYPE
BIOTYPE	SNP	SNP(%)
protein_coding	18709	52.53
intergenic	13894	39.01
lncRNA	2981	8.37
misc_RNA	29	0.08
snRNA	0	0
snoRNA	0	0
pseudogene	0	0
rRNA	0	0
Total	35613

## Sheet: Supplementary Table S6
Supplementary Table S6. SNP counts by IMPACT
IMPACT	SNP	SNP(%)
MODIFIER	34465	52.53
LOW	912	39.01
MODERATE	233	8.37
HIGH	3	0.08
Total	35613

## Sheet: Supplementary Table S7
Supplementary Table S7. SNP counts by LOCATION
LOCATION	SNP	SNP(%)
intron_variant	19135	53.73
intergenic_region	12537	35.20
intragenic_variant	1357	3.81
3_prime_UTR_variant	780	2.19
non_coding_transcript_exon_variant	513	1.44
synonymous_variant	795	2.23
missense_variant	229	0.64
5_prime_UTR_variant	143	0.40
splice_region_variant&intron_variant	78	0.22
splice_region_variant&synonymous_variant	24	0.07
5_prime_UTR_premature_start_codon_gain_variant	9	0.03
missense_variant&splice_region_variant	4	0.01
splice_region_variant	3	8.E-03
splice_region_variant&non_coding_transcript_exon_variant	2	6.E-03
stop_lost	2	6.E-03
splice_acceptor_variant&splice_donor_variant&intron_variant	1	3.E-03
stop_retained_variant	1	3.E-03
Total	35613

## Sheet: Supplementary Table S8
Supplementary Table S8. Pairwise Fst. Window size was set to 100Kb and step size was set to 50Kb.
	KND	PKD	SMD	SXD
KND	0	0.079	0.142	0.212
PKD	0.079	0	0.235	0.307
SMD	0.142	0.235	0	0.218
SXD	0.212	0.307	0.218	0
